# Supplementary material for: Rapid Decrease in Fluoroquinolones Consumption following Implementation of a Simple Antimicrobial Stewardship Bundled Intervention in a University Hospital during the COVID-19 Pandemic
Source: Antibiotics (Basel). 2023 Apr 2;12(4):694. doi: 10.3390/antibiotics12040694 (PMC10135293; doi:10.3390/antibiotics12040694)
Supplement: Supplementary file 1 [file antibiotics-12-00694-s001.zip]

Archive with 1 entries (1 files):
- antibiotics-2275330-supplementary.pdf
